# Supplementary material for: Lignan-Rich Sesame (Sesamum indicum L.) Cultivar Exhibits In Vitro Anti-Cholinesterase Activity, Anti-Neurotoxicity in Amyloid-β Induced SH-SY5Y Cells, and Produces an In Vivo Nootropic Effect in Scopolamine-Induced Memory Impaired Mice
Source: Antioxidants (Basel). 2023 May 17;12(5):1110. doi: 10.3390/antiox12051110 (PMC10215706; doi:10.3390/antiox12051110)
Supplement: Supplementary file 1 [file antioxidants-12-01110-s001.zip]

Archive with 1 entries (1 files):
- antioxidants-2353698-supplementary.pdf
